# Supplementary material for: Identification of WUSCHEL-related homeobox gene and truncated small peptides in transformation efficiency improvement in Eucalyptus
Source: BMC Plant Biol. 2023 Nov 30;23:604. doi: 10.1186/s12870-023-04617-w (PMC10688041; doi:10.1186/s12870-023-04617-w)
Supplement: Supplementary file 1 — Supplementary Material 1. WOX-related protein-protein interaction network information in E. grandis [file 12870_2023_4617_MOESM1_ESM.xlsx]

## Sheet: WOX1
Supplementary Material 1. WOX-related protein-protein interaction network information in E. grandis.
#node1	node2	node1_string_internal_id	node2_string_internal_id	node1_external_id	node2_external_id	neighborhood_on_chromosome	gene_fusion	phylogenetic_cooccurrence	homology	coexpression	experimentally_determined_interaction	database_annotated	automated_textmining	combined_score
Eucgr.F02332（RID3）	Eucgr.C03417（THO6; DWA1）	8417589	8408259	71139.Eucgr.F02332（RID3）	71139.Eucgr.C03417（THO6; DWA1）	0	0	0	0	0.096	0	0	0.799	0.81
WOX1	Eucgr.C03417（THO6; DWA1）	8412702	8408259	71139.WOX1	71139.Eucgr.C03417（THO6; DWA1）	0	0	0	0	0	0	0	0.668	0.668
WOX1	Eucgr.K02192（LFY）	8412702	8400226	71139.WOX1	71139.Eucgr.K02192（LFY）	0	0	0	0	0	0	0	0.664	0.664
Eucgr.F02332（RID3）	WOX1	8417589	8412702	71139.Eucgr.F02332（RID3）	71139.WOX1	0	0	0	0	0	0	0	0.661	0.661
WOX1	Eucgr.K03284（ASL18; LBD16）	8412702	8400448	71139.WOX1	71139.Eucgr.K03284（ASL18; LBD16）	0	0	0	0	0.073	0	0	0.623	0.635
Eucgr.F03050（IAA27; PAP2）	WOX1	8418124	8412702	71139.Eucgr.F03050（IAA27; PAP2）	71139.WOX1	0	0	0	0	0	0	0	0.555	0.555
Eucgr.A02535	WOX1	8415238	8412702	71139.Eucgr.A02535	71139.WOX1	0	0	0	0	0	0	0	0.542	0.542
Eucgr.H01152（BAH1; NLA）	WOX1	8423884	8412702	71139.Eucgr.H01152（BAH1; NLA）	71139.WOX1	0	0	0	0	0	0	0	0.542	0.542
WOX1	Eucgr.I00937（MAP1D）	8412702	8392398	71139.WOX1	71139.Eucgr.I00937（MAP1D）	0	0	0	0	0	0	0	0.54	0.54
Eucgr.G02344（MAP1C）	WOX1	8421343	8412702	71139.Eucgr.G02344（MAP1C）	71139.WOX1	0	0	0	0	0	0	0	0.54	0.54
Eucgr.E01451（MAP1C）	WOX1	8413550	8412702	71139.Eucgr.E01451（MAP1C）	71139.WOX1	0	0	0	0	0	0	0	0.54	0.54

## Sheet: WOX2
#node1	node2	node1_string_internal_id	node2_string_internal_id	node1_external_id	node2_external_id	neighborhood_on_chromosome	gene_fusion	phylogenetic_cooccurrence	homology	coexpression	experimentally_determined_interaction	database_annotated	automated_textmining	combined_score
Eucgr.K03557（CSTF77）	Eucgr.K02539（CPSF100）	8399568	8398837	71139.Eucgr.K03557（CSTF77）	71139.Eucgr.K02539（CPSF100）	0	0	0	0	0.081	0.961	0.8	0.958	0.999
Eucgr.K00275（CPSF100）	Eucgr.K00143（AS2）	8397453	8397359	71139.Eucgr.K00275（CPSF100）	71139.Eucgr.K00143（AS2）	0	0	0	0	0.735	0.969	0.8	0.958	0.999
Eucgr.K03557（CSTF77）	Eucgr.K00275（CPSF100）	8399568	8397453	71139.Eucgr.K03557（CSTF77）	71139.Eucgr.K00275（CPSF100）	0	0	0	0	0.798	0.83	0	0.925	0.997
Eucgr.K02539（CPSF100）	Eucgr.K00275（CPSF100）	8398837	8397453	71139.Eucgr.K02539（CPSF100）	71139.Eucgr.K00275（CPSF100）	0	0	0	0	0.063	0.969	0	0.836	0.994
Eucgr.K03557（CSTF77）	Eucgr.K00143（AS2）	8399568	8397359	71139.Eucgr.K03557（CSTF77）	71139.Eucgr.K00143（AS2）	0	0	0	0	0.181	0.85	0	0.85	0.979
Eucgr.K02539（CPSF100）	Eucgr.K00143（AS2）	8398837	8397359	71139.Eucgr.K02539（CPSF100）	71139.Eucgr.K00143（AS2）	0	0	0	0	0.074	0	0	0.946	0.947
Eucgr.F02896(KAN)	Eucgr.C02148（AS2)	8417985	8407616	71139.Eucgr.F02896(KAN)	71139.Eucgr.C02148（AS2)	0	0	0	0	0	0	0	0.88	0.88
Eucgr.C01515（YAB5)	WOX2	8407339	8396234	71139.Eucgr.C01515（YAB5)	71139.WOX2	0	0	0	0	0	0	0	0.774	0.774
Eucgr.C00232（YAB5)	WOX2	8406625	8396234	71139.Eucgr.C00232（YAB5)	71139.WOX2	0	0	0	0	0	0.697	0	0.058	0.702
Eucgr.F02896(KAN)	WOX2	8417985	8396234	71139.Eucgr.F02896(KAN)	71139.WOX2	0	0	0	0	0	0	0	0.662	0.662
Eucgr.C02148（AS2)	Eucgr.C01515（YAB5)	8407616	8407339	71139.Eucgr.C02148（AS2)	71139.Eucgr.C01515（YAB5)	0	0	0	0	0	0	0	0.643	0.643
Eucgr.K02539（CPSF100）	WOX2	8398837	8396234	71139.Eucgr.K02539（CPSF100）	71139.WOX2	0	0	0	0	0	0	0	0.623	0.623
Eucgr.K00143（AS2）	WOX2	8397359	8396234	71139.Eucgr.K00143（AS2）	71139.WOX2	0	0	0	0	0	0	0	0.622	0.622
Eucgr.K00275（CPSF100）	WOX2	8397453	8396234	71139.Eucgr.K00275（CPSF100）	71139.WOX2	0	0	0	0	0	0	0	0.616	0.616
Eucgr.C02148（AS2)	WOX2	8407616	8396234	71139.Eucgr.C02148（AS2)	71139.WOX2	0	0	0	0	0.044	0	0	0.602	0.603
Eucgr.K03557（CSTF77）	WOX2	8399568	8396234	71139.Eucgr.K03557（CSTF77）	71139.WOX2	0	0	0	0	0	0	0	0.6	0.6
Eucgr.F02896(KAN)	Eucgr.C01515（YAB5)	8417985	8407339	71139.Eucgr.F02896(KAN)	71139.Eucgr.C01515（YAB5)	0	0	0	0	0	0	0	0.599	0.599

## Sheet: WOX3
#node1	node2	node1_string_internal_id	node2_string_internal_id	node1_external_id	node2_external_id	neighborhood_on_chromosome	gene_fusion	phylogenetic_cooccurrence	homology	coexpression	experimentally_determined_interaction	database_annotated	automated_textmining	combined_score
Eucgr.E00409（MSH4）	WOX3	8412970	8403895	71139.Eucgr.E00409（MSH4）	71139.WOX3	0	0	0	0	0	0	0	0.776	0.776
Eucgr.A02762（EMB71）	WOX3	8416896	8403895	71139.Eucgr.A02762（EMB71）	71139.WOX3	0	0	0	0	0	0	0	0.698	0.698
Eucgr.C03293（ARF11）	WOX3	8408204	8403895	71139.Eucgr.C03293（ARF11）	71139.WOX3	0	0	0	0	0	0	0	0.693	0.693
Eucgr.E00888（ARF11）	WOX3	8413248	8403895	71139.Eucgr.E00888（ARF11）	71139.WOX3	0	0	0	0	0	0	0	0.611	0.611
Eucgr.D01364（BUM）	WOX3	8411020	8403895	71139.Eucgr.D01364（BUM）	71139.WOX3	0	0	0	0	0	0	0	0.564	0.564
Eucgr.F01981（BUM）	WOX3	8417362	8403895	71139.Eucgr.F01981（BUM）	71139.WOX3	0	0	0	0	0	0.06	0	0.553	0.561
Eucgr.H01254（WRKY2）	WOX3	8423956	8403895	71139.Eucgr.H01254（WRKY2）	71139.WOX3	0	0	0	0	0	0	0	0.553	0.553
WOX3	Eucgr.I02464（HB21）	8403895	8393495	71139.WOX3	71139.Eucgr.I02464（HB21）	0	0	0	0	0	0	0	0.553	0.553
Eucgr.F01981（BUM）	Eucgr.A02762（EMB71）	8417362	8416896	71139.Eucgr.F01981（BUM）	71139.Eucgr.A02762（EMB71）	0	0	0	0	0	0	0	0.421	0.42

## Sheet: WOX4
#node1	node2	node1_string_internal_id	node2_string_internal_id	node1_external_id	node2_external_id	neighborhood_on_chromosome	gene_fusion	phylogenetic_cooccurrence	homology	coexpression	experimentally_determined_interaction	database_annotated	automated_textmining	combined_score
Eucgr.G03239（SRR1)	WOX4	8422010	8406114	71139.Eucgr.G03239（SRR1)	71139.WOX4	0	0	0	0	0	0	0	0.771	0.771
Eucgr.B02433	Eucgr.J02976	8403939	8396360	71139.Eucgr.B02433	71139.Eucgr.J02976	0	0	0	0	0.134	0.062	0	0.666	0.704
Eucgr.G00356	Eucgr.B02433	8420358	8403939	71139.Eucgr.G00356	71139.Eucgr.B02433	0	0	0	0	0.043	0.102	0	0.666	0.687
Eucgr.B02433	Eucgr.B02260（VLN1）	8403939	8403809	71139.Eucgr.B02433	71139.Eucgr.B02260（VLN1）	0	0	0	0	0.062	0	0	0.666	0.673
Eucgr.G00356	Eucgr.B02234（ZIP6）	8420358	8403786	71139.Eucgr.G00356	71139.Eucgr.B02234（ZIP6）	0	0	0	0	0	0.061	0	0.666	0.672
Eucgr.A01497（SWEET3）	Eucgr.B02433	8408240	8403939	71139.Eucgr.A01497（SWEET3）	71139.Eucgr.B02433	0	0	0	0	0	0.061	0	0.666	0.672
Eucgr.B01798	Eucgr.J02976	8402849	8396360	71139.Eucgr.B01798	71139.Eucgr.J02976	0	0	0	0	0.061	0	0	0.666	0.672
Eucgr.G00356	Eucgr.A01497（SWEET3）	8420358	8408240	71139.Eucgr.G00356	71139.Eucgr.A01497（SWEET3）	0	0	0	0	0	0.056	0	0.666	0.671
WOX4	Eucgr.B02433	8406114	8403939	71139.WOX4	71139.Eucgr.B02433	0	0	0	0	0	0.058	0	0.666	0.671
Eucgr.B02234（ZIP6）	Eucgr.J02976	8403786	8396360	71139.Eucgr.B02234（ZIP6）	71139.Eucgr.J02976	0	0	0	0	0.053	0	0	0.666	0.67
Eucgr.G00356	Eucgr.J02976	8420358	8396360	71139.Eucgr.G00356	71139.Eucgr.J02976	0	0	0	0	0.042	0	0	0.666	0.666
Eucgr.A01497（SWEET3）	Eucgr.B02234（ZIP6）	8408240	8403786	71139.Eucgr.A01497（SWEET3）	71139.Eucgr.B02234（ZIP6）	0	0	0	0	0	0	0	0.666	0.666
Eucgr.A01497（SWEET3）	Eucgr.J02976	8408240	8396360	71139.Eucgr.A01497（SWEET3）	71139.Eucgr.J02976	0	0	0	0	0	0	0	0.666	0.666
Eucgr.G00356	Eucgr.B02260（VLN1）	8420358	8403809	71139.Eucgr.G00356	71139.Eucgr.B02260（VLN1）	0	0	0	0	0	0	0	0.666	0.666
Eucgr.B02260（VLN1）	Eucgr.B02234（ZIP6）	8403809	8403786	71139.Eucgr.B02260（VLN1）	71139.Eucgr.B02234（ZIP6）	0	0	0	0	0	0	0	0.666	0.666
Eucgr.A01497（SWEET3）	Eucgr.B01798	8408240	8402849	71139.Eucgr.A01497（SWEET3）	71139.Eucgr.B01798	0	0	0	0	0	0	0	0.666	0.666
Eucgr.B02260（VLN1）	Eucgr.B01798	8403809	8402849	71139.Eucgr.B02260（VLN1）	71139.Eucgr.B01798	0	0	0	0	0	0	0	0.666	0.666
Eucgr.B02433	Eucgr.B02234（ZIP6）	8403939	8403786	71139.Eucgr.B02433	71139.Eucgr.B02234（ZIP6）	0	0	0	0	0	0	0	0.666	0.666
Eucgr.G00356	WOX4	8420358	8406114	71139.Eucgr.G00356	71139.WOX4	0	0	0	0	0	0	0	0.666	0.666
Eucgr.A01497（SWEET3）	Eucgr.B02260（VLN1）	8408240	8403809	71139.Eucgr.A01497（SWEET3）	71139.Eucgr.B02260（VLN1）	0	0	0	0	0	0	0	0.666	0.666
WOX4	Eucgr.B02234（ZIP6）	8406114	8403786	71139.WOX4	71139.Eucgr.B02234（ZIP6）	0	0	0	0	0	0	0	0.666	0.666
WOX4	Eucgr.J02976	8406114	8396360	71139.WOX4	71139.Eucgr.J02976	0	0	0	0	0	0	0	0.666	0.666
Eucgr.B02234（ZIP6）	Eucgr.B01798	8403786	8402849	71139.Eucgr.B02234（ZIP6）	71139.Eucgr.B01798	0	0	0	0	0	0	0	0.666	0.666
WOX4	Eucgr.B02260（VLN1）	8406114	8403809	71139.WOX4	71139.Eucgr.B02260（VLN1）	0	0	0	0	0	0	0	0.666	0.666
Eucgr.A01497（SWEET3）	WOX4	8408240	8406114	71139.Eucgr.A01497（SWEET3）	71139.WOX4	0	0	0	0	0	0	0	0.666	0.666
Eucgr.G00356	Eucgr.B01798	8420358	8402849	71139.Eucgr.G00356	71139.Eucgr.B01798	0	0	0	0	0	0	0	0.666	0.666
Eucgr.B02433	Eucgr.B01798	8403939	8402849	71139.Eucgr.B02433	71139.Eucgr.B01798	0	0	0	0	0	0	0	0.666	0.666
Eucgr.B02260（VLN1）	Eucgr.J02976	8403809	8396360	71139.Eucgr.B02260（VLN1）	71139.Eucgr.J02976	0	0	0	0	0	0	0	0.666	0.666
WOX4	Eucgr.B01798	8406114	8402849	71139.WOX4	71139.Eucgr.B01798	0	0	0	0	0	0	0	0.666	0.666
Eucgr.E01327(SBT1.1)	WOX4	8413482	8406114	71139.Eucgr.E01327(SBT1.1)	71139.WOX4	0	0	0	0	0	0	0	0.65	0.65
Eucgr.F01673 (SBT5.2）	WOX4	8417180	8406114	71139.Eucgr.F01673 (SBT5.2）	71139.WOX4	0	0	0	0	0	0	0	0.62	0.62

## Sheet: WOX5
#node1	node2	node1_string_internal_id	node2_string_internal_id	node1_external_id	node2_external_id	neighborhood_on_chromosome	gene_fusion	phylogenetic_cooccurrence	homology	coexpression	experimentally_determined_interaction	database_annotated	automated_textmining	combined_score
Eucgr.E04314(UFO)	Eucgr.K02192(UFO)	8416250	8400226	71139.Eucgr.E04314(UFO)	71139.Eucgr.K02192(UFO)	0	0	0	0	0.044	0.827	0	0.916	0.984
Eucgr.K02192(UFO)	Eucgr.I00556(ANAC009; FEZ)	8400226	8392185	71139.Eucgr.K02192(UFO)	71139.Eucgr.I00556(ANAC009; FEZ)	0	0	0	0	0	0.118	0	0.958	0.961
Eucgr.E04314(UFO)	WOX5	8416250	8412069	71139.Eucgr.E04314(UFO)	71139.WOX5	0	0	0	0	0	0	0	0.817	0.817
Eucgr.E04314(UFO)	Eucgr.I00556(ANAC009; FEZ)	8416250	8392185	71139.Eucgr.E04314(UFO)	71139.Eucgr.I00556(ANAC009; FEZ)	0	0	0	0	0	0.118	0	0.777	0.794
WOX5	Eucgr.I00556(ANAC009; FEZ)	8412069	8392185	71139.WOX5	71139.Eucgr.I00556(ANAC009; FEZ)	0	0	0	0	0	0	0	0.778	0.778
WOX5	Eucgr.K02192(UFO)	8412069	8400226	71139.WOX5	71139.Eucgr.K02192(UFO)	0	0	0	0	0	0	0	0.778	0.778
WOX5	Eucgr.J02482(bzip14; FD)	8412069	8396112	71139.WOX5	71139.Eucgr.J02482(bzip14; FD)	0	0	0	0	0	0	0	0.776	0.776
Eucgr.G02506(ANAC009; FEZ)	Eucgr.E04314(UFO)	8421467	8416250	71139.Eucgr.G02506(ANAC009; FEZ)	71139.Eucgr.E04314(UFO)	0	0	0	0	0	0	0	0.67	0.67
Eucgr.E04314(UFO)	Eucgr.I01940(ANAC009; FEZ)	8416250	8393123	71139.Eucgr.E04314(UFO)	71139.Eucgr.I01940(ANAC009; FEZ)	0	0	0	0	0	0	0	0.67	0.67
Eucgr.A02762(EMB71)	WOX5	8416896	8412069	71139.Eucgr.A02762(EMB71)	71139.WOX5	0	0	0	0	0	0	0	0.67	0.67
WOX5	Eucgr.D00652	8412069	8410677	71139.WOX5	71139.Eucgr.D00652	0	0	0	0	0	0	0	0.661	0.661
Eucgr.K02192(UFO)	Eucgr.J02482(bzip14; FD)	8400226	8396112	71139.Eucgr.K02192(UFO)	71139.Eucgr.J02482(bzip14; FD)	0	0	0	0	0	0	0	0.657	0.657
Eucgr.G02506(ANAC009; FEZ)	WOX5	8421467	8412069	71139.Eucgr.G02506(ANAC009; FEZ)	71139.WOX5	0	0	0	0	0	0	0	0.656	0.656
WOX5	Eucgr.I01940(ANAC009; FEZ)	8412069	8393123	71139.WOX5	71139.Eucgr.I01940(ANAC009; FEZ)	0	0	0	0	0	0	0	0.656	0.656
Eucgr.J02482(bzip14; FD)	Eucgr.I00556(ANAC009; FEZ)	8396112	8392185	71139.Eucgr.J02482(bzip14; FD)	71139.Eucgr.I00556(ANAC009; FEZ)	0	0	0	0	0	0	0	0.607	0.607

## Sheet: WOX6
#node1	node2	node1_string_internal_id	node2_string_internal_id	node1_external_id	node2_external_id	neighborhood_on_chromosome	gene_fusion	phylogenetic_cooccurrence	homology	coexpression	experimentally_determined_interaction	database_annotated	automated_textmining	combined_score
Eucgr.C00405（MCM5）	Eucgr.K01838（POLD2）	8406708	8398361	71139.Eucgr.C00405（MCM5）	71139.Eucgr.K01838（POLD2）	0	0	0	0	0.883	0.156	0	0.84	0.982
Eucgr.A02902（PXY; PXY）	WOX6	8418044	8417585	71139.Eucgr.A02902（PXY; PXY）	71139.WOX6	0	0	0	0	0.055	0	0	0.836	0.838
WOX6	Eucgr.K00167（POLD2）	8417585	8397381	71139.WOX6	71139.Eucgr.K00167（POLD2）	0	0	0	0	0.055	0	0	0.836	0.838
WOX6	Eucgr.K01838（POLD2）	8417585	8398361	71139.WOX6	71139.Eucgr.K01838（POLD2）	0	0	0	0	0	0	0	0.836	0.836
WOX6	Eucgr.C00405（MCM5）	8417585	8406708	71139.WOX6	71139.Eucgr.C00405（MCM5）	0	0	0	0	0	0	0	0.766	0.766
WOX6	Eucgr.C00408（MCM5）	8417585	8406710	71139.WOX6	71139.Eucgr.C00408（MCM5）	0	0	0	0	0	0	0	0.764	0.764
WOX6	Eucgr.E01510（HAM3）	8417585	8413578	71139.WOX6	71139.Eucgr.E01510（HAM3）	0	0	0	0	0	0.306	0	0.666	0.758
WOX6	Eucgr.E01509（HAM3）	8417585	8413577	71139.WOX6	71139.Eucgr.E01509（HAM3）	0	0	0	0	0	0.306	0	0.666	0.758
WOX6	Eucgr.B03552（POLD2）	8417585	8404774	71139.WOX6	71139.Eucgr.B03552（POLD2）	0	0	0	0	0	0	0	0.726	0.726
WOX6	Eucgr.I02408	8417585	8393447	71139.WOX6	71139.Eucgr.I02408（POLD2）	0	0	0	0	0	0	0	0.724	0.724
WOX6	Eucgr.E01414（LBD18）	8417585	8413522	71139.WOX6	71139.Eucgr.E01414（LBD18）	0	0	0	0	0.044	0	0	0.713	0.713

## Sheet: WOX7
#node1	node2	node1_string_internal_id	node2_string_internal_id	node1_external_id	node2_external_id	neighborhood_on_chromosome	gene_fusion	phylogenetic_cooccurrence	homology	coexpression	experimentally_determined_interaction	database_annotated	automated_textmining	combined_score
Eucgr.K01320（SGR1）	Eucgr.I00704（SGR7）	8398068	8392281	71139.Eucgr.K01320（SGR1）	71139.Eucgr.I00704（SGR7）	0	0	0	0.663	0	0.895	0	0.836	0.924
Eucgr.A00109	Eucgr.K01320（SGR1）	8406891	8398068	71139.Eucgr.A00109	71139.Eucgr.K01320（SGR1）	0	0	0	0.729	0	0.895	0	0.836	0.918
Eucgr.C03293（ARF11）	Eucgr.K01426（IAA11）	8408204	8398138	71139.Eucgr.C03293（ARF11）	71139.Eucgr.K01426（IAA11; IAA11）	0	0	0	0	0	0.15	0.6	0.536	0.828
WOX7	Eucgr.K01320（SGR1）	8421853	8398068	71139.WOX7	71139.Eucgr.K01320（SGR1）	0	0	0	0	0	0.061	0	0.774	0.778
WOX7	Eucgr.K01426（IAA11）	8421853	8398138	71139.WOX7	71139.Eucgr.K01426（IAA11; IAA11）	0	0	0	0	0	0.056	0	0.762	0.765
WOX7	Eucgr.G02838（ARF16）	8421853	8421713	71139.WOX7	71139.Eucgr.G02838（ARF16）	0	0	0	0	0	0	0	0.764	0.764
WOX7	Eucgr.E01509（HAM3）	8421853	8413577	71139.WOX7	71139.Eucgr.E01509（HAM3）	0	0	0	0	0	0.272	0	0.658	0.74
WOX7	Eucgr.E01510（HAM3）	8421853	8413578	71139.WOX7	71139.Eucgr.E01510（HAM3）	0	0	0	0	0	0.272	0	0.658	0.74
WOX7	Eucgr.C03293（ARF11）	8421853	8408204	71139.WOX7	71139.Eucgr.C03293（ARF11）	0	0	0	0	0	0	0	0.727	0.727
WOX7	Eucgr.A00109	8421853	8406891	71139.WOX7	71139.Eucgr.A00109	0	0	0	0	0	0.061	0	0.686	0.692
WOX7	Eucgr.I00704（SGR7）	8421853	8392281	71139.WOX7	71139.Eucgr.I00704（SGR7）	0	0	0	0	0	0.061	0	0.686	0.692
WOX7	Eucgr.D02090（TIP2）	8421853	8411449	71139.WOX7	71139.Eucgr.D02090（TIP2）	0	0	0	0	0	0	0	0.669	0.669
Eucgr.C03293（ARF11）	Eucgr.K01320（SGR1）	8408204	8398068	71139.Eucgr.C03293（ARF11）	71139.Eucgr.K01320（SGR1）	0	0	0	0	0	0.057	0	0.664	0.669
Eucgr.H00963（CLV1）	WOX7	8423775	8421853	71139.Eucgr.H00963（CLV1）	71139.WOX7	0	0	0	0	0	0	0	0.659	0.659
Eucgr.E01510（HAM3）	Eucgr.D02090（TIP2）	8413578	8411449	71139.Eucgr.E01510（HAM3）	71139.Eucgr.D02090（TIP2）	0	0	0	0	0	0	0	0.65	0.65
Eucgr.E01509（HAM3）	Eucgr.D02090（TIP2）	8413577	8411449	71139.Eucgr.E01509（HAM3）	71139.Eucgr.D02090（TIP2）	0	0	0	0	0	0	0	0.65	0.65
Eucgr.C03293（ARF11）	Eucgr.I00704（SGR7）	8408204	8392281	71139.Eucgr.C03293（ARF11）	71139.Eucgr.I00704（SGR7）	0	0	0	0	0	0.057	0	0.603	0.609
Eucgr.C03293（ARF11）	Eucgr.A00109	8408204	8406891	71139.Eucgr.C03293（ARF11）	71139.Eucgr.A00109	0	0	0	0	0	0.057	0	0.603	0.609

## Sheet: WOX8
#node1	node2	node1_string_internal_id	node2_string_internal_id	node1_external_id	node2_external_id	neighborhood_on_chromosome	gene_fusion	phylogenetic_cooccurrence	homology	coexpression	experimentally_determined_interaction	database_annotated	automated_textmining	combined_score
XP_010042813.1	WOX8	8403381	8393315	71139.XP_010042813.1	71139.WOX8	0	0	0	0	0	0.062	0	0.648	0.655
Eucgr.J00025(HSP70)	WOX8	8394433	8393315	71139.Eucgr.J00025(HSP70)	71139.WOX8	0	0	0	0	0	0.062	0	0.648	0.655
Eucgr.J00023(HSC70-1)	WOX8	8394431	8393315	71139.Eucgr.J00023(HSC70-1)	71139.WOX8	0	0	0	0	0	0.062	0	0.648	0.655
Eucgr.C04157(GONST4)	WOX8	8408591	8393315	71139.Eucgr.C04157(GONST4)	71139.WOX8	0	0	0	0	0	0	0	0.643	0.643
Eucgr.A02902（PXY）	WOX8	8418044	8393315	71139.Eucgr.A02902（PXY）	71139.WOX8	0	0	0	0	0	0	0	0.614	0.614
Eucgr.K00167（PXY）	WOX8	8397381	8393315	71139.Eucgr.K00167（PXY）	71139.WOX8	0	0	0	0	0	0	0	0.614	0.614
Eucgr.F02903（HDG11）	WOX8	8419918	8393315	71139.Eucgr.F02903（HDG11）	71139.WOX8	0	0	0	0	0	0	0	0.607	0.607
Eucgr.J00680（HSFB4）	WOX8	8394924	8393315	71139.Eucgr.J00680（HSFB4）	71139.WOX8	0	0	0	0	0	0.042	0	0.6	0.6
Eucgr.G00010	WOX8	8420240	8393315	71139.Eucgr.G00010	71139.WOX8	0	0	0	0	0	0	0	0.572	0.572

## Sheet: WOX9
#node1	node2	node1_string_internal_id	node2_string_internal_id	node1_external_id	node2_external_id	neighborhood_on_chromosome	gene_fusion	phylogenetic_cooccurrence	homology	coexpression	experimentally_determined_interaction	database_annotated	automated_textmining	combined_score
Eucgr.H01380 (RLP10)	Eucgr.B03552(La1)	8424024	8404774	71139.Eucgr.H01380 (RLP10)	71139.Eucgr.B03552(La1)	0	0	0	0	0	0.831	0	0.999	0.999
Eucgr.H01380 (RLP10)	WOX9	8424024	8396079	71139.Eucgr.H01380 (RLP10)	71139.WOX9	0	0	0	0	0	0	0	0.959	0.959
Eucgr.D01364(BUM)	WOX9	8411020	8396079	71139.Eucgr.D01364(BUM)	71139.WOX9	0	0	0	0	0.044	0	0	0.948	0.948
Eucgr.C01584(La1)	WOX9	8407359	8396079	71139.Eucgr.C01584(La1)	71139.WOX9	0	0	0	0	0	0.831	0	0.358	0.886
Eucgr.B03552(La1)	WOX9	8404774	8396079	71139.Eucgr.B03552(La1)	71139.WOX9	0	0	0	0	0	0	0	0.879	0.879
Eucgr.K02192(LFY)	WOX9	8400226	8396079	71139.Eucgr.K02192(LFY)	71139.WOX9	0	0	0	0	0.044	0	0	0.853	0.853
Eucgr.H00963(CLV1)	WOX9	8423775	8396079	71139.Eucgr.H00963(CLV1)	71139.WOX9	0	0	0	0	0	0	0	0.836	0.836
WOX9	Eucgr.H00964(CLV1)	8396079	8390551	71139.WOX9	71139.Eucgr.H00964(CLV1)	0	0	0	0	0	0	0	0.836	0.836
Eucgr.H01380 (RLP10)	Eucgr.H00963(CLV1)	8424024	8423775	71139.Eucgr.H01380 (RLP10)	71139.Eucgr.H00963(CLV1)	0	0	0	0.681	0	0.729	0	0.836	0.8
Eucgr.F01978(LAS)	WOX9	8417359	8396079	71139.Eucgr.F01978(LAS)	71139.WOX9	0	0	0	0	0	0.106	0	0.784	0.798
Eucgr.H01380 (RLP10)	Eucgr.H00964(CLV1)	8424024	8390551	71139.Eucgr.H01380 (RLP10)	71139.Eucgr.H00964(CLV1)	0	0	0	0.71	0	0.729	0	0.836	0.794
Eucgr.K01320(LAS)	WOX9	8398068	8396079	71139.Eucgr.K01320(LAS)	71139.WOX9	0	0	0	0	0	0.106	0	0.773	0.788
Eucgr.B03552(La1)	Eucgr.H00964(CLV1)	8404774	8390551	71139.Eucgr.B03552(La1)	71139.Eucgr.H00964(CLV1)	0	0	0	0.691	0	0.661	0	0.836	0.747
Eucgr.H00963(CLV1)	Eucgr.B03552(La1)	8423775	8404774	71139.Eucgr.H00963(CLV1)	71139.Eucgr.B03552(La1)	0	0	0	0.695	0	0.661	0	0.836	0.746
Eucgr.D01364(BUM)	Eucgr.K02192(LFY)	8411020	8400226	71139.Eucgr.D01364(BUM)	71139.Eucgr.K02192(LFY)	0	0	0	0	0.055	0	0	0.74	0.743
Eucgr.D01364(BUM)	Eucgr.K01320(LAS)	8411020	8398068	71139.Eucgr.D01364(BUM)	71139.Eucgr.K01320(LAS)	0	0	0	0	0	0.358	0	0.593	0.727
Eucgr.H00963(CLV1)	Eucgr.D01364(BUM)	8423775	8411020	71139.Eucgr.H00963(CLV1)	71139.Eucgr.D01364(BUM)	0	0	0	0	0	0.056	0	0.686	0.69
Eucgr.D01364(BUM)	Eucgr.H00964(CLV1)	8411020	8390551	71139.Eucgr.D01364(BUM)	71139.Eucgr.H00964(CLV1)	0	0	0	0	0	0.056	0	0.686	0.69
Eucgr.F01978(LAS)	Eucgr.D01364(BUM)	8417359	8411020	71139.Eucgr.F01978(LAS)	71139.Eucgr.D01364(BUM)	0	0	0	0	0	0.058	0	0.645	0.651
Eucgr.H01380 (RLP10)	Eucgr.D01364(BUM)	8424024	8411020	71139.Eucgr.H01380 (RLP10)	71139.Eucgr.D01364(BUM)	0	0	0	0	0	0.056	0	0.641	0.646
Eucgr.H01380 (RLP10)	Eucgr.K02192(LFY)	8424024	8400226	71139.Eucgr.H01380 (RLP10)	71139.Eucgr.K02192(LFY)	0	0	0	0	0	0	0	0.632	0.632
Eucgr.K02192(LFY)	Eucgr.H00964(CLV1)	8400226	8390551	71139.Eucgr.K02192(LFY)	71139.Eucgr.H00964(CLV1)	0	0	0	0	0	0	0	0.604	0.604
Eucgr.H00963(CLV1)	Eucgr.K02192(LFY)	8423775	8400226	71139.Eucgr.H00963(CLV1)	71139.Eucgr.K02192(LFY)	0	0	0	0	0	0	0	0.604	0.604
Eucgr.D01364(BUM)	Eucgr.B03552(La1)	8411020	8404774	71139.Eucgr.D01364(BUM)	71139.Eucgr.B03552(La1)	0	0	0	0	0	0	0	0.604	0.604

## Sheet: Sheet2
#node1	node2	combined_score
Eucgr.C03293/ARF11	Eucgr.A00109	0.609
WOX7	Eucgr.A00109	0.692
Eucgr.G00356	Eucgr.A01497/SWEET3	0.671
Eucgr.F01981/BUM	Eucgr.A02762/EMB71	0.42
Eucgr.A01497/SWEET3	Eucgr.B01798	0.666
Eucgr.B02234/ZIP6	Eucgr.B01798	0.666
Eucgr.B02260/VLN1	Eucgr.B01798	0.666
Eucgr.B02433	Eucgr.B01798	0.666
Eucgr.G00356	Eucgr.B01798	0.666
WOX4	Eucgr.B01798	0.666
Eucgr.A01497/SWEET3	Eucgr.B02234/ZIP6	0.666
Eucgr.B02260/VLN1	Eucgr.B02234/ZIP6	0.666
Eucgr.B02433	Eucgr.B02234/ZIP6	0.666
Eucgr.G00356	Eucgr.B02234/ZIP6	0.672
WOX4	Eucgr.B02234/ZIP6	0.666
Eucgr.A01497/SWEET3	Eucgr.B02260/VLN1	0.666
Eucgr.B02433	Eucgr.B02260/VLN1	0.673
Eucgr.G00356	Eucgr.B02260/VLN1	0.666
WOX4	Eucgr.B02260/VLN1	0.666
Eucgr.A01497/SWEET3	Eucgr.B02433	0.672
Eucgr.G00356	Eucgr.B02433	0.687
WOX4	Eucgr.B02433	0.671
Eucgr.D01364/BUM	Eucgr.B03552/La1	0.604
Eucgr.H00963/CLV1	Eucgr.B03552/La1	0.746
Eucgr.H01380/RLP10	Eucgr.B03552/La1	0.999
WOX6	Eucgr.B03552/POLD2	0.726
WOX6	Eucgr.C00405/MCM5	0.766
WOX6	Eucgr.C00408/MCM5	0.764
Eucgr.C02148/AS2	Eucgr.C01515/YAB5	0.643
Eucgr.F02896/KAN	Eucgr.C01515/YAB5	0.599
Eucgr.F02896/KAN	Eucgr.C02148/AS2	0.88
WOX7	Eucgr.C03293/ARF11	0.727
Eucgr.F02332/RID3	Eucgr.C03417/THO6;DWA1	0.81
WOX1	Eucgr.C03417/THO6;DWA1	0.668
WOX5	Eucgr.D00652	0.661
Eucgr.F01978/LAS	Eucgr.D01364/BUM	0.651
Eucgr.H00963/CLV1	Eucgr.D01364/BUM	0.69
Eucgr.H01380/RLP10	Eucgr.D01364/BUM	0.646
Eucgr.E01509/HAM3	Eucgr.D02090/TIP2	0.65
Eucgr.E01510/HAM3	Eucgr.D02090/TIP2	0.65
WOX7	Eucgr.D02090/TIP2	0.669
WOX6	Eucgr.E01414/LBD18	0.713
WOX6	Eucgr.E01509/HAM3	0.758
WOX7	Eucgr.E01509/HAM3	0.74
WOX6	Eucgr.E01510/HAM3	0.758
WOX7	Eucgr.E01510/HAM3	0.74
Eucgr.G02506/ANAC009;FEZ	Eucgr.E04314/UFO	0.67
WOX7	Eucgr.G02838/ARF16	0.764
Eucgr.H01380/RLP10	Eucgr.H00963/CLV1	0.8
Eucgr.B03552/La1	Eucgr.H00964/CLV1	0.747
Eucgr.D01364/BUM	Eucgr.H00964/CLV1	0.69
Eucgr.H01380/RLP10	Eucgr.H00964/CLV1	0.794
Eucgr.K02192/LFY	Eucgr.H00964/CLV1	0.604
WOX9	Eucgr.H00964/CLV1	0.836
Eucgr.E04314/UFO	Eucgr.I00556/ANAC009;FEZ	0.794
Eucgr.J02482/bzip14;FD	Eucgr.I00556/ANAC009;FEZ	0.607
Eucgr.K02192/UFO	Eucgr.I00556/ANAC009;FEZ	0.961
WOX5	Eucgr.I00556/ANAC009;FEZ	0.778
Eucgr.C03293/ARF11	Eucgr.I00704/SGR7	0.609
Eucgr.K01320/SGR1	Eucgr.I00704/SGR7	0.924
WOX7	Eucgr.I00704/SGR7	0.692
WOX1	Eucgr.I00937/MAP1D	0.54
Eucgr.E04314/UFO	Eucgr.I01940/ANAC009;FEZ	0.67
WOX5	Eucgr.I01940/ANAC009;FEZ	0.656
WOX6	Eucgr.I02408	0.724
WOX3	Eucgr.I02464/HB21	0.553
Eucgr.K02192/UFO	Eucgr.J02482/bzip14;FD	0.657
WOX5	Eucgr.J02482/bzip14;FD	0.776
Eucgr.A01497/SWEET3	Eucgr.J02976	0.666
Eucgr.B01798	Eucgr.J02976	0.672
Eucgr.B02234/ZIP6	Eucgr.J02976	0.67
Eucgr.B02260/VLN1	Eucgr.J02976	0.666
Eucgr.B02433	Eucgr.J02976	0.704
Eucgr.G00356	Eucgr.J02976	0.666
WOX4	Eucgr.J02976	0.666
Eucgr.K00275/CPSF100	Eucgr.K00143/AS2	0.999
Eucgr.K02539/CPSF100	Eucgr.K00143/AS2	0.947
Eucgr.K03557/CSTF77	Eucgr.K00143/AS2	0.979
WOX6	Eucgr.K00167/POLD2	0.838
Eucgr.K02539/CPSF100	Eucgr.K00275/CPSF100	0.994
Eucgr.K03557/CSTF77	Eucgr.K00275/CPSF100	0.997
Eucgr.D01364/BUM	Eucgr.K01320/LAS	0.727
Eucgr.A00109	Eucgr.K01320/SGR1	0.918
Eucgr.C03293/ARF11	Eucgr.K01320/SGR1	0.669
WOX7	Eucgr.K01320/SGR1	0.778
Eucgr.C03293/ARF11	Eucgr.K01426/IAA11	0.828
WOX7	Eucgr.K01426/IAA11	0.765
Eucgr.C00405/MCM5	Eucgr.K01838/POLD2	0.982
WOX6	Eucgr.K01838/POLD2	0.836
Eucgr.D01364/BUM	Eucgr.K02192/LFY	0.743
Eucgr.H00963/CLV1	Eucgr.K02192/LFY	0.604
Eucgr.H01380/RLP10	Eucgr.K02192/LFY	0.632
WOX1	Eucgr.K02192/LFY	0.664
Eucgr.E04314/UFO	Eucgr.K02192/UFO	0.984
WOX5	Eucgr.K02192/UFO	0.778
Eucgr.K03557/CSTF77	Eucgr.K02539/CPSF100	0.999
WOX1	Eucgr.K03284/ASL18;LBD16	0.635
Eucgr.A02535	WOX1	0.542
Eucgr.E01451/MAP1C	WOX1	0.54
Eucgr.F02332/RID3	WOX1	0.661
Eucgr.F03050/IAA27;PAP2	WOX1	0.555
Eucgr.G02344/MAP1C	WOX1	0.54
Eucgr.H01152/BAH1;NLA	WOX1	0.542
Eucgr.C00232/YAB5	WOX2	0.702
Eucgr.C01515/YAB5	WOX2	0.774
Eucgr.C02148/AS2	WOX2	0.603
Eucgr.F02896/KAN	WOX2	0.662
Eucgr.K00143/AS2	WOX2	0.622
Eucgr.K00275/CPSF100	WOX2	0.616
Eucgr.K02539/CPSF100	WOX2	0.623
Eucgr.K03557/CSTF77	WOX2	0.6
Eucgr.A02762/EMB71	WOX3	0.698
Eucgr.C03293/ARF11	WOX3	0.693
Eucgr.D01364/BUM	WOX3	0.564
Eucgr.E00409/MSH4	WOX3	0.776
Eucgr.E00888/ARF11	WOX3	0.611
Eucgr.F01981/BUM	WOX3	0.561
Eucgr.H01254/WRKY2	WOX3	0.553
Eucgr.A01497/SWEET3	WOX4	0.666
Eucgr.E01327/SBT1.1	WOX4	0.65
Eucgr.F01673/SBT5.2	WOX4	0.62
Eucgr.G00356	WOX4	0.666
Eucgr.G03239/SRR1	WOX4	0.771
Eucgr.A02762/EMB71	WOX5	0.67
Eucgr.E04314/UFO	WOX5	0.817
Eucgr.G02506/ANAC009;FEZ	WOX5	0.656
Eucgr.A02902/PXY	WOX6	0.838
Eucgr.H00963/CLV1	WOX7	0.659
Eucgr.A02902/PXY	WOX8	0.614
Eucgr.C04157/GONST4	WOX8	0.643
Eucgr.F02903/HDG11	WOX8	0.607
Eucgr.G00010	WOX8	0.572
Eucgr.J00023/HSC70-1	WOX8	0.655
Eucgr.J00025/HSP70	WOX8	0.655
Eucgr.J00680/HSFB4	WOX8	0.6
Eucgr.K00167/PXY	WOX8	0.614
XP_010042813.1	WOX8	0.655
Eucgr.B03552/La1	WOX9	0.879
Eucgr.C01584/La1	WOX9	0.886
Eucgr.D01364/BUM	WOX9	0.948
Eucgr.F01978/LAS	WOX9	0.798
Eucgr.H00963/CLV1	WOX9	0.836
Eucgr.H01380/RLP10	WOX9	0.959
Eucgr.K01320/LAS	WOX9	0.788
Eucgr.K02192/LFY	WOX9	0.853
